# Supplementary material for: Estimated Intake of Potassium, Phosphorus and Zinc with the Daily Diet Negatively Correlates with ADP-Dependent Whole Blood Platelet Aggregation in Older Subjects
Source: Nutrients. 2024 Jan 23;16(3):332. doi: 10.3390/nu16030332 (PMC10857292; doi:10.3390/nu16030332)
Supplement: Supplementary file 1 [file nutrients-16-00332-s001.zip]

Archive with 1 entries (1 files):
- nutrients-2805162-supplementary.pdf
